# Supplementary material for: Radical-Induced Cascade Annulation/Hydrocarbonylation for Construction of 2-Aryl-4H-chromen-4-ones
Source: Molecules. 2022 Nov 1;27(21):7412. doi: 10.3390/molecules27217412 (PMC9654733; doi:10.3390/molecules27217412)
Supplement: Supplementary file 1 [file molecules-27-07412-s001.zip]

Archive with 1 entries (1 files):
- molecules-1987694-supplementary.pdf
